# Supplementary material for: Acute Supplementation with High Dose Vitamin D3 Increases Serum Anti-Müllerian Hormone in Young Women
Source: Nutrients. 2017 Jul 8;9(7):719. doi: 10.3390/nu9070719 (PMC5537834; doi:10.3390/nu9070719)
Supplement: Supplementary file 1 [file nutrients-09-00719-s001.zip]

Archive with 2 entries (2 files):
- Dennis et al CONSORT 2010 Checklist.doc
- Dennis et al Supplementary Figures.docx
